# Supplementary material for: Live-Cell Imaging of the Contractile Velocity and Transient Intracellular Ca2+ Fluctuations in Human Stem Cell-Derived Cardiomyocytes
Source: Cells. 2022 Apr 9;11(8):1280. doi: 10.3390/cells11081280 (PMC9031802; doi:10.3390/cells11081280)
Supplement: Supplementary file 1 [file cells-11-01280-s001.zip]

Archive with 8 entries (8 files):
- Supplementary Material.pdf
- Video S1.mp4
- Video S2.mp4
- Video S3.mp4
- Video S4.mp4
- Video S5.mp4
- Video S6.mp4
- Video S7.mp4
